# Supplementary material for: Infectious Diseases Associated with Hydrometeorological Hazards in Europe: Disaster Risk Reduction in the Context of the Climate Crisis and the Ongoing COVID-19 Pandemic
Source: Int J Environ Res Public Health. 2022 Aug 17;19(16):10206. doi: 10.3390/ijerph191610206 (PMC9408126; doi:10.3390/ijerph191610206)
Supplement: Supplementary file 1 [file ijerph-19-10206-s001.zip]

Archive with 4 entries (3 files):
- ijerph-1823266-supplementary/
- ijerph-1823266-supplementary/Table_S1_Waterborne diseases.pdf
- ijerph-1823266-supplementary/Table_S2_Rodent-borne diseases.pdf
- ijerph-1823266-supplementary/Table_S3_Vector-borne diseases.pdf
